# Supplementary material for: Neural Networks for Conversion of Simulated NMR Spectra from Low-Field to High-Field for Quantitative Metabolomics
Source: Metabolites. 2024 Dec 1;14(12):666. doi: 10.3390/metabo14120666 (PMC11678772; doi:10.3390/metabo14120666)
Supplement: Supplementary file 1 [file metabolites-14-00666-s001.zip]

Archive with 1 entries (1 files):
- metabolites-3247490-supplementary.pdf
